# Supplementary material for: Phospholipid Phosphatase 3 (PLPP3) Induces Oxidative Stress to Accelerate Ovarian Aging in Pigs
Source: Cells. 2024 Aug 25;13(17):1421. doi: 10.3390/cells13171421 (PMC11394089; doi:10.3390/cells13171421)
Supplement: Supplementary file 1 [file cells-13-01421-s001.zip]

Archive with 1 entries (1 files):
- cells-3090894-supplementary.pdf
